# Supplementary material for: Fungus-originated genes in the genomes of cereal and pasture grasses acquired through ancient lateral transfer
Source: Sci Rep. 2020 Nov 16;10:19883. doi: 10.1038/s41598-020-76478-4 (PMC7670438; doi:10.1038/s41598-020-76478-4)
Supplement: Supplementary file 3 — Supplementary Information 2. [file 41598_2020_76478_MOESM2_ESM.zip]

Archive with 1 entries (1 files):
- Supplementary Information 1.fasta
