# Supplementary material for: Fungus-originated genes in the genomes of cereal and pasture grasses acquired through ancient lateral transfer
Source: Sci Rep. 2020 Nov 16;10:19883. doi: 10.1038/s41598-020-76478-4 (PMC7670438; doi:10.1038/s41598-020-76478-4)
Supplement: Supplementary file 4 — Supplementary Information 3. [file 41598_2020_76478_MOESM3_ESM.txt]

>LpFTRL
MASMVVGASSLPRWGSCSLHGLNTEVRTGLDKDALPGVTGGGIRIPPYFW
GEGPVADAELGFPVYTGYSEARALIGEGATEDLARLSRQAQDMVAEMFAS
IGRDQEEAARGPRVVQLRLSPELALWKSIQHAIGNVLPPKGKGLKQASPQ
VLAQLGATDWPEAITTNNALFGGGSTAMLIGAADLHTMFSNYVTDMAVYY
EYGYNHVFPHLHGMLQDGLADAHALATPCGQERREAVAVGLPYIQGKIAM
EVADRTRLKDFSAQMDRRAAQIIFLFDCSVLGIGAEATARGFDAGAVMSD
LILSVNSHDVLDVGSDLVNSEIMNSFLNVADIAASGVVSEPALRAIYDAY
AATGARLFTQRWHEPSARMVANEYIWHIANDRHMLFRRALLGWPMARKSP
ASPQREADFDEVFDADFHTTGFSRPIDPEYACDGEETCNHVRRFLDRQDE
DLLSSFWWSLVTGPLEYIRQGEVDEKHEEHLIESSRMQMAQLLSKGLVLE
LTWLLAHASHHAWQVNYMYEAAMFGSILDGGALIGKLDREEKGSIG

>BAK06968.1_predicted_protein_[Hordeum_vulgare_subsp._vulgare]
MGADDSFPRWGSCSLQGLNIEVRAELDKDALGSLPNGGSGIRISPHFWGEGPVADAELGFPVYAGYSEARALIGEGATAD
LRRLSREAQGMVAEMFASITVGGRDELLEAAAPARPRVVQLRLSPELELWKSTQHAVGNVLPPKGKALRQASPQVLAQLG
ATDWPEALTTNNALFGGCMSNMLIGAADVRTMFSNYVTDMAVNYEYGYMHVFPSLHGLVQDALADAHALGTPHGRKRREA
VAVGLPYIQDKIAMEVAHKTCLKDRSAQMDRRAAQVIYLFDSSVLSIAADATARGFEVGAVMSDLVLSINSHDVIDVGSD
LVNSEIMNSFLNVADIAASGVVSEPALRAIYDAYAATSARAFTQRWHEPSTRMVDNEYAWQITNDRHMLFRRALLGWPKV
RKSPARPQREADFDEVFDADFRTTGFSRPLDPEYACDGEETCNHVRWFLLHREDKQLLGDLWGSLVTGPLEYVRQGEVDE
KREEQLAESVRLQLAQLFSKGLVVEMSWLLAHASHHAWQVNYLYEAAMFGSILDGGALTGKLDRAEEGEEVDLR

>XP_020178480.1_uncharacterized_protein_LOC109764047_[Aegilops_tauschii_subsp._tauschii]
MGSDASFPRWGSCSLHGLNIEVRAGLDKDTLPGGGSGIRITPHFWGEGPVAEAEAKLGFPVHAGYSEARALIGEGATADL
RRLSRQAQGMLAEMFASITVGDRDELLGAAARPRVVQLQLSPELALWKSTQHAIGNVLPPKGKALRQASPQVLAQLGATD
WPAALTTNNALFGGCMSNMLIGAADVRIMFSNYVTDMAVNYEYGYSHVFPTLHGLVQNALADAHALGTPYCRQRREAVAV
GLPYIQDKIALEVANKTWLKDRSAQMDRRAAQVIYLFDSSVLGIGAEATARGFDAGAIMSDLVLSINSHDVIDVGSDLVN
SEIMNSFLNVADIAASGVVSEPALRAIYDAYAATGARAFTQRWHEPSARMVDNEIAWHICNDRHMLFRRALLGWPKARKS
PARPQREADFDEVFDADFRTTGFSRPLDPEYACDGEETCNHVRRFLLDREDEDQQLLGALWWSLVIGPLEYVRQGEVDEQ
REEHLAESVRLQLVQIFSKGLVDEMAWLLAHASHHAWQVNYLYEAAMFGSILDGGALTGRLDRAEEGEQVVHVGLG

>Epichloë gansuensis e7080-contig_151-abinit-gene
MPNPFCFTWPRRGSEASSSPNWGGFSLQGVDVEVGAMPDKDALPGGDNRPMRISPFFWGEEGPVSRLTRRLGIGWKGKSR
KGGGGGGGFPVWTGYSEARALVGRGAVADLTRLSRQAEDMVTELFSSIDGIDGGSGGGSGVSHKDDEWFGKEAQPRPRPQ
PPSLSSPLPEAARPRVVQLRLSPELALWKSTQHAIGNVLPPKGAGLSQASPRVLAVLGATNWPEAMTTNNALFGCGIASL
LIGAADVRTLFSNYVTDMAFYYEHGYNHVFPSLQRLLHDGLTDAHARRTPGGRQRREAVAVGSRYIQTKIALETDRRTCL
KDRAAQMDRRAAQIISLSESSLLGMAAEATARGFDAGAVMSDLVFSSPGTDVVDVGCDLINSEIMNSFLNVADIAASGVV
SEPALRAIYDAYAATGARMLTQRWHEPVARMCAALYTWHMQNDRHMFLRRALLGWPKARKSPARPQREADFDEVFDAGFR
TTGFSRPLEPEYACDGEETCNHVRRFLDRRHRDDDHLLGALWSSLVTDPLEYVRQGKVDEQREYHLVESSRLQMAQLFSK
GLVVEMVWLIAHANHHAWQVNYLFEAAMFGSILDGGALIGKLDWGSGEEYLEEEGEGKGKGEKKTSPTSMSKTDWISKD*

>Epichloë glyceriae ATCC 200747-contig_526-abinit-gene
MPNPFCLTWPRRGAEASPPHWGGCSLQGLDIEVVGAVPDKDALPGGGGGGRPVRIPPYFWGEGPVAWLARRLGWKGKPRK
GGGFPVHAGYSEARALVGKGAVADLRRLSRQAEDMVGEIFASIGGGGGVSHKDERGGGGAGGAGRPRVVQLRLSPELALW
KSTQHAMGNVLPPKGAGLNQASPRVLAVLGAGDWPEAMTTNNALFGCGMASLLIGAADVRTVFSNYVTDMAFYYEHGYDH
VFPSFHRLLHDGLADARARRTPGGRQRREAVAAGVRYIQAKIALEAAHRTRLKDGAAQMDRRTAQVISLSESSLLGLGAE
AAARGFDAAAVMSDLVFSSPGTDVVDVGSDLVNSEVMNSFLNVADIAASGVVSEPALRAIYDAYAATGARMLTQRWHEPV
ARMCAALYTWHMQNDRHMFLRRALLGWPKARKAPARPQREADFDEVFDADFRTTGFSRPLDPEYACDGAEETCNHVRRFL
DRFRGDEDLLGALWSSLVTGPLEYVRQGDVDEQREHHLAESSRLQMAQLFSKGLVVEMVWLIAHANHHAWQVNYLFEAAM
FGSILDGGALIGKLDRAGGEEERDQEEEEEGEEKDMTYINVHNELDC*

>Epichloë elymi ATCC 201551-contig_120-A.7.2007
MPNPFCLTWPRQGAEASPPRWGGCSVQGLEIEVVGAVPDKDALPGGGGRSIKIPPYFWGKGPVARLAGRLGWKGKLRVGG
GFPVHAGYSEARALVGRGAVADLRRLSREAEDLVEEVFAGIGGGVPHKDERFGEGAEAPEAARPRVVQLRLSPELALWKS
TQHAIGNVLPPKGAGLSQASPRVLAVLGAGDWPEAMTTNNALFGCGIASLLIGAADVRTLFSNYVTDMAFYYEHGYNHVF
PSFHRLLHDGLGDAHARRTPGGRQRREAVAAGVRYIQAKIALEEEHKTRLKDGAAQMDRRAAQIISLSESSLLGMAAEAM
ARGFDAAAVMSDLVFSSPGTDVVDVGCDLVNSEVMNSFLNVADIAASGVVSEPALRAIYDAYAATGARMLTQRWHEPVAR
MCAALYTWHMQNDRHMFLRRALLGWPKARKSPARPQREADFDEVFDADFRTTGFSRPLDPEYACDGGDTCNHVRRFLDRC
CSQGEDLLGALWSSLVTGPLEYVRRGEVDEQREHHLAESSRLQMAQLFSKGLVVEMVWLIAHANHHAWQVNYLFEAAMFG
SILDGGALIGKLDRAEGEEAQDQEEEKDMTYIDVRNELKS

>Epichloë mollis AL9924 contig00024-processed-gene-0.21
MPNPFCLTWPRQGAEASPLRWGDCSVQGLNIEVVGAVPDKDALPGGDGRPIRIPPYFWGEGPVARLARRLGWKGKPRKGG
GFPVHAGYSEARALIGKGAVADLRRLSLEAEDLVEEMFASIGGGIGGGVPHKDERFGEARPRVVQLRLSPELALWKSTQH
AIGKVLPPKGVGLSQASPGVLAVLGAGDWPEAMTTTNALFGCGMASLLIGAADARTLFSNYVTDMAFYYEHGYNHVFPSF
HRLLQDGVADAHARRTLGGRQRREAVAAGVRYIQAKIALEGPHRTRLKDAAAQMDRRTAQVVSLSESSLLGMAAEAMARG
FDAAAVMSDLVFSSPGTDVVDVGCDLVNSEVMNSFLNVADIAASGVVSEPALRAIYDAYAATGARMLTQRWHEPVARMCA
ALYTWHIQNDRHMFLRRALLGWPKARKSPARPQREADFDEVFDADFRTTGFSRPLGPAYACDGGDTCNHVGRLLDRSRGE
DLLGALWSSLVTGPLEYVRRGEVDEQREQHLAESSRLQMAQLFSKGLVVEMVWLIAHANHHAWQVNYLFEAAMFGSILDG
GALIGKLDRTEGEEAQDQEEEKDMIYIKFRNELGC*

>Epichloë sylvatica GR_10156-contig000554-processed-gene-0.4
MPNPFCLTWPRRGAEASPPRWGGCSVQGLNIEVVGAVPDKDGPPGGDGRPVRIPPYFWGKGPVARLARRLGWKGKLWKCG
GFPVHAGYSEARALVGNGAVADLTRLTREAEDLVEEMFASIGGGGGVPHKDERFGEEPAVARPRVVQLRLSPELALWKST
QHAIGNVLPPKGPGLSQVSPRVLAVLGAGDWPEAMTTTNALFGCGIANLLIGAADVRTLFSNYVTDMAFYYEHGYNHVFP
SFHRLLHDGLADAHARRTLGGRERREAVAAGTRYIQAKIELEAAYRTCLKDGAAQMDRRVAQVISLSESSLLGLAAEATA
RGFDAAAVMSDLVFSSPGTDVVDVGCDLVNSEVMNSFLNVADIAASGVVSEPALRAIYDAYAATGARMLTQRWHEPGARM
CAALYTWHIQNDRHMYLRRALLGWPKARKSPARPQREADFDEVFDADFRTTGFSRPLDPEYACDGGDTCNHVRRFLGRCS
RGADLLGALWSSVVTGPLEYVRRGEVDEQREQHLAESSRLQMAQLFSKGLVVEMVWLIAHASHHAWQVNHLFEAAMFGSI
LDGGALIGKLDRAEGEAAQDKEEEKDMTYYNVRNELGR*

>Epichloë typhina subsp. poae E5819-contig_43-abinit-gene
MPNPFCLTWPRRGAEASPPGWGGCSVQGLNIEVVGAVPDKDAFPGGDGRPIRIPPYFWGKGPMARLAGRLGWKGKLWKCG
GFPVHAGYSEARALVGNGAVADLTRLTHEAEDLVEEMFASIGGGIGGGGVPHKDERFGEEPAAAAAARPRVVQLRLSPEL
ALWKSTQHAIGNVLPPKGAGLSQVSPRVLAVLGAGDWPEAMTTTNALFGCGIASLLIGAADVRTLFSNYVTDMAFYYEHG
YNHVFPSVHRLLHDGLADAHARRTLGGRERREAVAAGTRYIQAKIELEAAHRTRLKDAAAQMDRRVAQVISLSESSLLGM
AAEATARGFDAAAVMSDLVFSSPGTDVVDVGCDLVNSEVMNSFLNVADIAASGVVSEPALRAIYDAYAATGARMLTQRWH
EPVARMCAALYTWHIQNDRHMFLRRAILGWPKARKSPARPQREADFDEVFDADFRTTGFSRPLDPEYACDGGDTCNHVRR
FLGRCSRGADLLAALWSSLVTGPLEYVRRGEVDDQREQHLAESSRLQMAQLFSKGLVVEMVWLIAHANHHAWQVNYLFEA
AMFGSILDGGGIDRQARPGRGRGSARQRGGEGHDFVHF*

>Epichloë uncinata CBS 102646-contig00950-processed-gene-0.9
MFFKNIKWCSTLVGFTLEIHPSPTGPFSPLPTYVKNPMPNPFCLTWPRQGSEASPPCWGGCSVQGLEIKVVATVPDKDAL
PGGGRSIKIPRYFWGEGPVARLAGRRGWKWRMRLVGGGFPVHAGYSEARALIGRGAVADLRRLSREAEELVEEMFAGIGG
GGGGGVPHKDERFGEGAEAPEAGRPRVGVVRLRLSPELALWKSTQHAIGNVLPPKGAGLSRASPRVLAVLGAGDWPEAMT
TNNALFGCGIASLLIGAADVRTLFSNYVTDMAFYYEHGYNHVFPSFNRLLHDGLGDAHARRTPGGRQRREAVAAGVRYIR
AKIALEEAHKTRLKDGAARMDRRTAQIISLSESSLLGMAAEATARGFDAAAVMSDLVFSSPGTDVVDVGCDLVNSEVMNS
FLNVADIAASGVVSEPALRAIYDAYAATGARMLTQRWHEPVARMCAALYTWHMQNDRHMFLRRALLGWPKARKSPARPQR
EADFDEVFDADFRTTGFSRPLDPEYAGDAGDAGDTCNHVRRFLDRCSHGGDLLGALWSSLVTGPLEYVRRGEVDEQREHH
LAESSRLQMAQLFSKGLVVEMVWLIAHANHHAWQVNYLFEAAMFGSILDGGALIGKLDRAEGEEAQDQEVEKDMTYINFR
NETGC*

>Epichloë uncinata CBS 102646-contig00275-processed-gene-0.31
MPNPFCLTWPRRGAEASPPGWGGCSVQGLNIEVVGAVPDKDAFPGGDGRPIRIPPYFWGKGPMARLAGRLGWKGKLWKCG
GFPVHAGYSEARALVGNGAVADLTRLTREAEDLVEEMFASIGGGIGGGAAPGGAAAAVAGARAHAIGNVLPPKGAGLSQV
SPRVLAVLGAGDWPEAMTTTNALFGCGIASLLIGAADVRTLFSNYVTDMAFYYEHGYNHVFPSVHRLLHDGLAVAAGTRY
IQAKIELEAAHRTRLKDAAAQMDRRVAQVISLSESSLLGMAAEATARGFDAAAVMSDLVFSSPGTDVMNSFLNVADIAAT
GARMLTQRWHEPVARMCAALYTWHIQNDRHMFLRRAILGWPKARKSPARPQREADFDEVFDADFRTTGFSRPLDPEYACD
GGDTCNHVRRFLGRCSRGADLLGALWSSLVTGPLEYVRRGEVDDQREQHLAESSRLQMAQLFSKGLVVEMVWLIAHANHH
AWQVNYLFEAAMFGSILDGGALIGKLDRAEGEEAQDKEEEKDMTYYNVRNELGR*

>Epichloë amarillans ATCC 200744-contig_91-abinit-gene-0.5
MPNPFCLTWPRQWAEASPPRWGDCAVQGLNIEFVGAVTDKDALPGGDGRPIRIPPYFWGEGPAARLARRLGWKGKLRKDG
GFPVHRGYSEARALVGKGAVADLRRLCLEAEDLVGEIFASIGGIGGVGGVGGGVVPHKDERFGAEAGVAEAARPRVVRLR
LSPELALWKSTQHAIGKVLPPKGAGLSQASPRVLAVLGAGDWPEAMTTTNALFGCGMASLLIGAADVRTLFSNYVTDMAF
YYEHGYNHVFPSFHRLLQDGVADAHARRTLGGRQRREAVAAGVRYIQAKIALEGAHRTRLKDAAAQMDRRTAQVVSLSES
SLLGMAAEAMARGFDAAAVMSDLVFSSPGTDVVDVGCDLVNSEVMNSFLNVADIAASGGVVSEPALRAIYDAYAATGARM
LTQRWHEPVARMCAALYTWHIQNDRHMFLRRALLGWPKARKSPARPQREADFDEVFDADFRTTGFSRPLDPAYACDGGDT
CNHVRRFLDRSRDRSRGEDDLLGALWSSLVTGPLEYVRRGELDEQREQHLAESSRLQMAQLFSQGLVVEMVWLIAHANHH
AWQVNYLFEAAMFGSILDGGALIGKLDRAEGEEAQDQEEEKDMTYINFRNDLSPQLEQSCHAGKRRN*

>Epichloë amarillans E4668-contig00204-processed-gene-0.40
MPNPFCLTWPRQWAEASPPRWGDCAVQGLNIEFVGAVTDKDALPGGDGRPIRIPPYFWGEGPAARLARRLGWKGKLRKDG
GFPVHRGYSEARALVGKGAVADLRRLCLEAEDLVGEIFASIGGIGGVGGAGGASSRTRTSAGVAEAARPRVVRLRLSPEL
ALWKSTQHAIGKVLPPKGAGLSQASPRVLAVLGAGDWPEAMTTTNALFGCGMASLLIGAADVRTLFSNYVTDMAFYYEHG
YNHVFPSFHRLLQDGVADAHARRTLGGRQRREAVAAGVRYIQAKIALEGAHRTRLKDAAAQMDRRTAQVVSLSESSLLGM
AAEAMARGFDAAAVMSDLVFSSPGTDVVDVGCDLVNPEVMNSFLNVADIAASGGVVSEPALRAIYDAYAATGARMLTQRW
HEPVARMCAALYTWHIQNDRHMFLRRALLGWPKARKSPARPQREADFDEVFDADFRTTGFSRPLDPAYACDGGDTCNHVR
RFLDRSRDRSRGEDDLLGALWSSLVTGPLEYVRRGELDEQREQHLAESSRLQMAQLFSKGLVVEMVWLIAHANHHAWQVN
YLFEAAMFGSILDGGALIGKLDRAEGEEAQDQEEEKDMTYINFRNDLSPQLEQSCHAGKRRN*

>Epichloë aotearoae MYA-1229-contig00245-processed-gene-0.0
MLNSLCLTWPRQGAEASSHRWGGFSVQGLNIEVVVAVPDKDALPGGDGRPITIPPYFWDEGPVARLARRLGWNGKLRKGG
RFPVHAGYSEARALVGKGDVADLRRLTREAEDLVEEMFASIGGGGGGGGIGIGIGIGGVPHKEERFGEKAEAPEAARPRV
VQLRLSSELALWKSTQHAIGNVLPPKGAGLSQASPRVLAVLGAGDWPEAMTTTNALFGCGIANLLMGAADVRTLFSNYVT
DMAFYYEHGYNHVFPSFHRLLHDGFADAHARRTLGGRQRRDAVAAGTRYIQAKIALEAAHRTRLKDGSAQMDRRVAQVIS
LSESSLLGLAAEATARGFDAAAVMSDLVFSSPGTDVVDVGCDLVNSEVMNSFLNVADIAASGVVSEPALRAIYDAYAATG
ARMLTQRWHEPVARMCAALYTWHIQNDRHMYLRRALLGWPKARKSPARPQREADFDEVFDADFRTTGFSRPLGPEYACDG
GDTCNHVRRFLGRCSRGEDLLGALWSSVVTGPLEYVRRGEVDEQRELHLAESSRLQMAQLFSKGLVVEMAWLIAHASHHA
WQVNYLFEAAMFGSILDGGALIGKLDRAEGEEAQDQKEEKDTTYVNVGNELGC*

>Epichloë baconii ATCC 200745-contig00890-processed-gene-0.10
MPNPFCLTWPRQCAEASAPRWGDCSVQGLNIEVVGAVPDRDALPGGDGRSIRISPYFWGEGPVARLARRLGWKGKLRKDG
GFPVHAGYSEARALVGKGAVADLRRLCLEAEGLVEEMFASIGGIGGGVPHKDERFGAEAEVPEAARPRVVQLRLSPELAL
WKSTQHAIGKVLPPKGAGLSQASPRVLAVLGAGDWPEAMTTTNALFGCGMASLLIGAADVRTLFSNYVTDMAFYYEHGYN
HVFPSFNRLLHDGVADAHARRTLGGRQRREAVAAGVRYIQAKIALEAAHRTRLKDATAQMDRRTAQVVSLSESSLLGMAA
EAMARGFDAAAVMSDLVFSSPGTDVVDVGCDLVNSEVMNSFLNVADIADSGGVVSEQSLRAIYDAYAATGARMLTQRWHE
PVARMCAALYTWHIQNDRHMFLRRALLGWPKARKSPARPQREADFDEVFDADFRTTGFSRPLDPAYACDGGDTCNHVRRF
LGRSRDRSRDRSRGEDLLGALWSSLVTGPLEYVRRGELDEQREQHLAESSRLQMAQLFSKGLVVEMVWLIAHANHHAWQV
NYLFEAAMFGSILDGGALIGKLDRAEGEEAQDQEEEKDMTYINFRNELGC*

>Epichloë brachyelytri E4804-contig01205-processed-gene-0.4
MPNSFGLITWPRQGAEANPPRWGGCSVQGLNIEVVGTVPDKDALPGGDGRPIRIPRYFWGEGPVARLAKRLGWKGKLRKG
GGFPVHAGYSEARALVGKGAVADLRRLTREAEDLVEEMFASIDGDGGGIGGGIGGGGVPHKDEGFGGKRKRKRKRKRKRQ
NQKRRGPGTQHAIGNVLPPKGAGLSQASPRVLAVLGAGDWPEAMTTTNALFGCGIANLLMGAADVRTLFSNYVTDMAFYY
EHGYNHVFPSFHRLLHDGLADSHARRTLGGRQRREAVAAGTRYIQAKIALEAAHRTRLKDGAAQMDRRVAQVISLSESSL
LGLAAEATARGFDAAAVMSDLVFSSPGTDVVDVGCDLVNSEVMNSFLNVADITASGVVSEPALRAIYDAYAATGARMFTQ
RWHEPVARICAALYTWHIQNDRHMYLRRALLGWPKARKSPARPQREADFDEVFDADFRTTGFSRPLDPEYACDGGDTCNH
VRRFLDRCSRGEDLLGALWSSVVTGPLEYVRRGEVDEQREQHLAESSRLQMAQLFSKGLVVEMAWLIAHASQHAWQVNYL
FEAAMFGSILDGGALIGKLDRAEGEEAQDQEDEKDMTYINVRNELGC*

>Epichloë bromicola ATCC 200750-contig06256-processed-gene-0.3
MAFYYEHGYNHVFPSFNRLLQDGLGDAHARRTPGGRQRRKAVAAGVRYIRAKIALEEAHKTRLKDGAARMDRRTAQIISL
SESSLLGMAAEATARGFDAAAVMSDLVFSSPGTDVVDVGCDLVNSEVMNSFLNVADIAASGVVSEPALRAIYDAYAATGA
RMLTQRWHEPVARMCAALYTWHMQNDRHMFLRRALLGWPKARKSPARPQREADFDEVFDADFRTTGFSRPLDPEYACDGG
DGGDTCNHVRRFLDRCSHGGDLLGALWSSLVTGPLEYVRRGEVDEQREHHLAESSRLQMAQLFSKGLVVEMVWLIAHANH
HAWQVNYLFEAAMFGSILDGGALIGKLDRAEGEEAQDQEEEKDMTYINFRNETAMKFGKGVARAVAYRVTQAYAERSFQS
YTVSSSPIGETT*

>Claviceps fusiformis PRL 1980-contig_211-abinit-gene-0.10
MLNLFCINWPASQQDYWGSYCLKEVNIEVKAREHHALPGISSPIGIPPYFWGGGLLSRLVPRRFDWFSFSKKRSSRNGLE
AYPVHAGYSQARTLIGQGTVVDLKRLSLQATNLINDLFASIDGVFAGDDMSYDGDKEAVPSPSSSSIISSSLDMGRPRVV
PLRLSPQLEQWKREQHAAGNTLPPKGTGLSQASSQVLGIFGAADWPEAMKTNNALFGCGMASLLMGGADVHTMFSNYVTD
MAFYYEHGYNHVFPSLDRLLHRGLTDSHARRTPGGRERREAVCVGKGYIQFKVALEEEYKHCVANRAAQIDRRAAQIISL
SESSLLGMAAEATARGFDPGAVMADMVFSSPGTDVVDVGCDLVNSEVMNSFLNVADITSSGIVSEEALRRVYDAYAATGA
RMLTQRWHEPVARMCAALYTWHIQNDRHMFFRRALLGWPKARKTPARPQREADFDEVFDEEYHTTGFSRPLSSEYACNGD
ETCDHVHRFFSCHHDRLLLELWWFLVTGPLEYVKRGKVDEPHEYYLVEGSRLCMARLFSKGLILEMVWLIAHANHHAWQV
NYLFEAAMFGSILDGGELIGKLDRHEDADGYCSTGLLVAKG*

>Claviceps paspali RRC-1481-contig_1061-abinit-gene-0.3
MFCLAWLPSHHQDYWSNYSLKRVNIKVKAHEQHVCPATDSPIAIPPYFWGKGPLARLTSCFDCCSLWNSKPRSSSSSSSN
SSSNRSSRSSSNLETFPVHLGYSETRNLIGQGAVSDLKRLSVEARDLVTEVFASLDGPLAERDEFHSYCGGGDKEAMFLS
RRPALVRLRLSPQLEQWKREQHAAGNILPPKGAGLSQASPQILGILGAAGWPDAMKTNNALFGCGVASLLMGAADVQTMF
SNYVTDMVFYYEHGYNHVFPSLERLLGEGLADRHALRTPGGRERREAVRLGKDYIQNKIALEEEYKHCVKDRVARVDRRA
AQVISLAESSLLGMAAESMARGFDAAAVMADLVFSSPGTDVTDVGCDLVNSEVMNSFLNVTDITSSGVVSEEALRKIYDA
YAATGARMLTQRWHEPVARMCAALYTWHIHNDRHMFFRRALLGWPKARKTPARPQREADFDEVFDDEYRTTGFSRPLPPR
YACNGDETCDHVHRFLRRHRDPLLSELWWSLVTAPLEYVRQGKVDEKHEEFLAETSRLCMARLFSKGLVLKMVWLIAHAS
HHAWQVNYLFEAAMFGSILDGGKLIGKLDRQEVRVVNDSTELLLVKS*

>XP_006963669.1 predicted protein [Trichoderma reesei QM6a]
MAFLWCQPLSHQSYWSEFDLKGLKIKIKSPKKDVFRDDSGQIPPYFWAKGFRNRVRKLLGRKPRKHSFPV
HRGYSEARALVGDGTVPELAMLSNQARAFVAEVFADVGDASDTSSVGEKQSLSSLESGPRVVQLRLSADL
QAWKESQHAAGNILPPKGTGLSQASAGALQKFRAAGWPDALKTNNALFGCGIASLLMGAADAPTMFSNYV
TDMVFYYEHGYNYVFPTLEPLLQKGLEDPHALRAPGGRERRDAVSLGKQYIQGKIALEDRFKKNLSYRSA
RLNRRTAQIVSLSESSLLGMAAEAIARGCDPGAVMADLVFSSPGTDVVDVGCDLVNSEVMNSFLNVTDIT
ETGVVSEEVLRRVYDAYAATGARMLTQRWHEPVARMCAALYTWHIQNDRHMFFRRAILGWPKARKTPNQP
QFEADFDEVFDKQYRTTGFRRPLEAKYACNGEDTCDHVHQFFHRHQDKPLLKDLWRFLVTEPLAYVRGGV
VDEGREYEFAEGSRLTMADLFSRGQVLEMVWIIAHANHHAWQVNHLFEAAMFGSILDGGKLIGKLDRQEA
KPADEKSVQ
