# Supplementary material for: Fungus-originated genes in the genomes of cereal and pasture grasses acquired through ancient lateral transfer
Source: Sci Rep. 2020 Nov 16;10:19883. doi: 10.1038/s41598-020-76478-4 (PMC7670438; doi:10.1038/s41598-020-76478-4)
Supplement: Supplementary file 5 — Supplementary Information 4. [file 41598_2020_76478_MOESM4_ESM.txt]

>LpDUF3632
MPPVVELRLEFAYEGAVYFAPRVIEILNSTLPVDGAKTPGEAAAALDALFDENYSAEADD
SAEGFLWWFWTLMHDLSRQVPYNSPEAERLASTLQALHDLPTKSVKLGKSWGGGTLEQWR
DMPFFGPTYREALDYDPGAADEEDRKQRFVNLQSYAARVAGLGVIEVDGWCLWALWTLVE
ALEGSMTPVRGAPDEINDDPAAVQGYMVKSAAAWIIFAGNRLYGRDEEVVGASAGPLWRL
SKEEIVKLKRKTKGTDGFCPERWNLWKQRFARIRDADELEADVRNQAGYAFDAMEAAEKC
HTPT

>Epichloë_festucae_E2368_EfM3.028800.mRNA-1_(computed_protein)
MPPVVQLRLEDAGAPDFAPRVIEILNSTLPVVNGAKTPGEAAAALDALFGENYVEADGAGGFLWWFWDLMHDLSRQVPYN
SPEAERLASTLQALHDLPTKSVKLGDSWGAGSTVELWQDLPLFGATYREAIDNDPRAPNEEERKQRFVNLQTYAARVAGL
GLIKVDTWSSWALWTLVEALEGSMTPIRGAPDEINEDPAAVQDISYKVKSAAAWIIFAGNRLYGRDEEVVGATAGPLWRL
DKKEAVKLNRKTKGTDGYCPERWNLWKQRFARIRDTDKLEADVRNEAGYALTAMEVVEKFHT*

>Epichloë_amarillans_ATCC_200744_snap_masked-contig_123-abinit-gene-0.9-mRNA-1_(computed_transcript)
MPPVVQLRLEDAGAPDFAPRVIEILNSTLPVVSGAKTPGEAAAALDALFGENYVEADGAGGFLWWFWDLMHDLSRQVPYN
SPEAERLASTLQALHDLPTKSVKLGDSWGAGSTVELWQGLPLFGATYREAIDNDPRAPNEEERKQRFVNLQTHAARVAGL
GLIEADTWSSWALWTLVEALEGSMTPIRGAPDEINEDPAAVEDISYKVKSAAAWIIFAGNRLYGRDEDVVGATAGPLWRL
DKKEAVKLNRKTKGTDGFCPERWNLWKQRFARIRDTDKLEADVRNEAGYALTAMEVVEKFHA*

>Epichloë_amarillans_E4668_EfP3.028800.mRNA-1_(computed_transcript)
MPPVVQLRLEDAGAPDFAPRVIEILNSTLPVVSGAKTPGEAAAALNALFGENYVEADGAGGFLWWFWDLMHDLSRQVPYN
SPEAERLASTLQALHDLPTKSVKLGDSWGAGSTVELWQGLPLFGATYREAIDNDPRAPNEEERKQRFVNLQTHAARVAGL
GLIEADTWSSWALWTLVEALEGSMTPIRGAPDEINEDPAAVEDISYKVKSAAAWIIFAGNRLYGRDEDVVGATAGPLWRL
DKKEAVKLNRKTKGTDGYCPERWNLWKQRFARIRDTDKLEADVRNEAGYALTAMEVVEKFH

>Epichloë_aotearoae_MYA-1229_EfP3.028800.mRNA-1_(computed_transcript)
MMPPVQLRLEDPGAPDFAPRVIEILNSTLPVDGAKTPGEAAAALDALFGENYVEADGAGGFLWWFWDLIHDLSRQVPYNS
PEAERLASTLQALHDLPTKSVKLGDSWGAGSTVELWQDLPLFGATYREAIDNDPRAPNEEERRQRFVNLQTHAARVAGLG
LIKVDAWSSWALWTLVEALEGSMTPVRGAPDEINEDPAAVEDISYKVKSAAAWIIFAGNRLYGRDEEVVGATAGPLWRLD
KKEAVKLNRKTKGTDGYCPERWNLWKQRFARTRDTDKLEADVRNEAGYALAAMEVVEKLHT

>Epichloë_baconii_ATCC_200745_EfP3.028800.mRNA-1_(computed_transcript)
MPPVVQLRLEDAGAPDFAPRVIEILNSTLPVVNGAKTPGEAAAALDALFGENYVEADGAGGFLWWFWDLMHDLSRQVPYN
SPEAERLASTLQALHDLPTKSVKLGDSWGAGSTVELWQGLPLFGATYREAIDNDPRAPNEEERKQRFVNLQTYAARVAGL
GLIKADTWSSWALWTLVEALEGSMTPIRGAPDEINEDPAAVEGISYKVKSAAAWIIFAGNRLYGRDEEVVGATAGPLWRL
DKKEAVKLNRKTKGTDGYCPERWNLWKQRFARIRDTDKLEADVRNEAGYALTAMEVVEKFH

>Epichloë_brachyelytri_E4804_EfP3.028800.mRNA-1_(computed_transcript)
PPVQLRLEDAGAPDFAPRVIEILNSTLPVNGAKTPGEAAAALDALFGENYVEADGAGGFLWWFWDLIHDLSRQVPYNSPE
AERLASTLQALHHLPTKSVKLGDSWGAGSTVALWQDMPLFGATYREAIDNDPRAPNEEERRQRFVNLQTHAARVAGLGLI
KVDAWSSWALWTLVEALEGSMTPVRGAPDEINEDPAAVEDMSYKVKSAAAWIIFAGNRLYGRDEEVVGATAGPLWRLDKK
EAVKLNKKTKGTDGYCPERWNLWKQRFARIRDTDKLEADVRNEAGYALAAMEVVEKFH

>Epichloë_bromicola_AL04262_EfP3.028800.mRNA-1
PPVQLRLEDAGAPDFAPRVIEILNSTLPVNGAKTPGEAAAALDDLFGENYVEADGASGFLWWFWDLIHDLSRQVPYNSPE
AERLASTLQALHDLPTKSVKLGDSWGAGSTVELWQDLPLFGATYREAIDNDPRAPNEEERKQRFVNLQTHAARVAGLGLI
KADTWSSWALWTLVEALEGSMTPIRGAPDEINEDPAAVEDISYKVKSAAAWIIFAGNRLYGRDEEVVGATAGPLWRLDKK
EAVKLRKKTKGTDGYCPERWNLWKQRLARIRDTDKLEAGVRNEAGYALTAMEVVEKFHT

>Epichloë_bromicola_AL0434_EfP3.028800.mRNA-1_(computed_transcript)
PPVQLRLEDAGAPDFAPRVIEILNSTLPVNGAKTPGEAAAALDALFGENYVEADGAGGFLWWFWDLIHDLSRQVPYNSPE
AERLASTLQALHDLPTKSVKLGDSWGAGSTVELWQDLPLFGATYREAIDNDPRAPNEEERKQRFVNLQTHAARVAGLGLI
KADTWSSWALWTLVEALEGSMTPIRGAPDEINEDPAAVQDISYKVKSAAAWIIFAGNRLYGRDEEVVGATAGPLWRLDKK
EAVKLKKKTKGTDGYCPERWNLWKQRLARIRDTDKLEAGVRNEAGYALTAMEVVEKFHT

>Epichloë_bromicola_ATCC_200750_EfP3.028800.mRNA-1_(computed_transcript)
PPVQLRLEDAGAPDFAPRVIEILNSTLPVNGAKTPGEAAAALDALFGENYVEADGAGGFLWWFWDLIHDLSRQVPYNSPE
AERLASTLQALHDLPTKSVKLGDSWGAGSTVELWQDLPLFGATYREAIDNDPRAPNEEERKQRFVNLQTHAARVAGLGLI
KADTWSSWALWTLVEALEGSMTPIRGAPDEINEDPAAVQDISYKVKSAAAWIIFAGNRLYGRDEEVVGATAGPLWRLDKK
EAVKLKKKTKGTDGYCPERWNLWKQRLARIRDTDKLEAGVRNEAGYALTAMEVVEKFHT

>Epichloë_elymi_ATCC_201551_EfP3.028800.mRNA-1_(computed_transcript)
PPVQLRLEDAGAPDFAPRVIEILNSTLPVNGAKTPGEAAAALDALFGENYAEADGAGGFLWWFWDLIHDLSRQVPYNSPE
AERLASTLQALHHLPTKSVKLGDSWGAGSTVELWQDLPLFGATYREAIDNDPRAPNEEEGKQQRFVNLQTHAARVAGLGL
IKVEAWSSWALWTLVEALEGSMTPVRGAPDEINEDPAAVQDISYKVKSAAAWIIFAGNRLYGRDEEVVGATAGPLWRLDK
KEAVKLNKKTKGTDGYCPERWNLWKQRFARIRDTDKLEADVRNEAGYALTAMEVVEKFHT

>Epichloë_festucae_Fl1_EfP3.028800.mRNA-1_(computed_transcript)
MPPVVQLRLEDAGAPDFAPRVIEILNSTLPVVNGAKTPGEAAAALDALFGENYVEADGAGGFLWWFWDLMHDLSRQVPYN
SPEAERLASTLQALHDLPTKSVKLGDSWGAGSTVELWQDLPLFGATYREAIDNDPRAPNEEERKQRFVNLQTYAARVAGL
GLIKVDTWSSWALWTLVEALEGSMTPIRGAPDEINEDPAAVQDISYKVKSAAAWIIFAGNRLYGRDEEVVGATAGPLWRL
DKKEAVKLNRKTKGTDGYCPERWNLWKQRFARIRDTDKLEADVRNEAGYALTAMEVVEKFHT

>Epichloë_gansuensis_e7080_EfP3.028800.mRNA-1_(computed_transcript)
PPVQLRLEDADAPDFAPRVVEILNATLPVNGAKTPAEAAAALDALFCENYAEADGAGGFLWWFWDLIHDLSRQVPYDSPE
AERLASTLQALHHLPTKSVKLGESWGAGSTAELWQDMPLFGATYREAMDNDPRAPDEEAKKQRYVNLQAHAARVAGLGLV
KVDAWSSWALWALVEALEGSMTPIRGGPDEVNEDPAAVQDISYKVKSAAAWIVFAGHHLYGRDDEIDGATAGPLWR

>Epichloë_glyceriae_ATCC_200747_EfP3.028800.mRNA-1_(computed_transcript)
MPPVVQLRLEDAGAPDFAPRVIEILNSTLPVNGAKTPGEAAAALDALFGEHYVEADDAGGFLWWFWDLVHDLSRQVPYNS
PEAERLASTLQALHHLPTKSVRLGDSWGAGSTVELWQDLPLFGATYREAIDNDPRAPNEEEREQRFVNLQTQAARVAGLG
LIKVDTWSSWALWTLVEALEGSMTPIRGAPDEINEDPAAVEDISYKVRSAAAWIIFAGNRLYGRDEEVFGATAGPLWRLD
KKEAVRLNKKTRGTDGYCPERWNLWKQRFARIRDTDKLEADVRNEAGYALTAMEVVEKFHT

>Epichloë_inebrians_MYA-1228_EfP3.028800.mRNA-1_(computed_transcript)
PPVQLRLEDAHAPDFAPRVVEILNATLPVNGAKTPAEAAAALDALFCENYAEADGAGGFLWWFWDLIHDLSRQVPYDSPE
AERLASTLQALHHLPTKSVKLGDSWGAGSTAELWQDMPLFGATYREAMDNDPRAPDEEAKKQRYVNLQAHAARVAGLGLV
KVDAWSSWALWALVEALEGSMTPIRGGPDEVNEDPAAVKDISYKVKSAAAWIVFAGHHLYGRDDEIDGATAGPLWRLDKM
EARRLNKKTKGTDGYCPERWNLWKQRLARIRDSDELEAHVRNEAGNALTAMEAVEKSH

>Epichloë_mollis_AL9924_EfP3.028800.mRNA-1_(computed_transcript)
MPPVVQLRLEDAGAPDFAPRVIEILNSTLPVVNGAKTPGEAAAALDALFGENYVEADGAGGFLWWFWDLMHDLSRQVPYN
SPEAERLASTLQALHDLPTKSVKLGDSWGAGSTVELWQDLPLFGATYREAIDNDPRAPNEEERKQRFVDLQTYAARVAGL
GLIKADTWSSWALWTLVEALEGSMTPIRGAPDEINEDPAAVEDISYKVKSAAAWIIFAGNRLYGRDEEVVGATAGPLWRL
DKKEAVKLNRKTKGTDGYCPERWNLWKQRFARIRDTDKVEADVRNEAGYALTAMEVVEKFH

>Epichloë_sylvatica_GR_10156_EfP3.028800.mRNA-1_(computed_transcript)
PPVQLGLEDPGAPDFAPRVIEILNSTLPVDGAKTPGEAAAALDALFRDNYVEAHGADGFLWWFWDLIHDLSRQVPYNSPE
AERLASTLQALHHLPTKSVRLGDSWGAGSTVELWQDLPFFGATYREAIDNDPRAQNEEERRQRFVNLQTHAARVAGLGLI
KVDAWSSWALWTLVEALEGSMTPVRGAPDEINEDPAAVEDISYKVKSAAAWIIFAGNRLYGRDEEVVGATAGPLWRLDKK
EAVKLHSKTKGTDGYCPERWNLWKQRFARIRDTDKLEADVRNEAGSALAAMEVVEKLHT

>Epichloë_typhina_ATCC_200736_EfP3.028800.mRNA-1_(computed_transcript)
PPVQLRLEDPGAPDFAPRVIEILNSTLPVDGAKTPAEAAAALDALFRDNYVEADGADGFLWWFWDLIHDLSRQVPYNSPE
AERLASTLQALHHLPTRSVRLGDSWGAGSTVELWQDLPFFGATYREAMDNDPRAPNEEARRERFVNLQAHAARVAGLGLI
KVDAWSSWALWTLVEALEGSMTPVRGAPDEINEDPAAAEDISYKVKSAAAWIIFAGNRLYGRDEEVVGATAGPLWRLDKK
EAVKLHRKTKGTDGYCPERWNLWKQRFARIRDTDKLEADVRNEAGHALAAMEVVEKLH

>Epichloë_typhina_subsp._poae_E5819_EfP3.028800.mRNA-1_(computed_transcript)
PPVQLRLEDPGAPDFAPRVIEILNSALPVDGAKTPGEAAAALDALFRDNYVEAHGADGFLWWFWDLIHDLSRQVPYNSPE
AERLASTLQALHHLPTKSVRLGDSWGAGSTVELWQDLPFFGATYREAIDNDPRAPNEEERRQRFVNLQTHAARVAGLGLI
KVDAWSSWALWTLVEALEGSMTPVRGAPDEINEDPAAVEDISYKVKSAAAWIIFAGNRLYGRDEEVVGATAGPLWRLDKK
EAVKLHRKTKGTDGYCPERWNLWKQRFARIRDTDKLEADVRNEAGCALAAMEVVEKLHS

>Claviceps_paspali_RRC-1481_EfP3.048020.mRNA-1
MATSIDVGSVSKDPGSKHEPQIVSVLADAVNSLAPTEESAEKTAGEIDKLYPEDASEAEDWLWSFWTILVGVAKKIPADD
ERQQLLALTVGKLKTKRDQEVEMWGQKTRIWSELPMLGPVMRDAWNLSPDFDGSASDTSTIQEWVSLNSFAARLYGLSLQ
DWHNFAIWELRSGLEETPEDRPNAKDTRIATAYEWITHAGKQLHKKGTEMTKLDAMETRALKPGTLFKSERSGLSTERWN
FWRERIGLLGAGAGSGISKEKAQKTLDMMKEVEG

>Periglandula_ipomoeae_IasaF13_EfP3.028800.mRNA-1
VQLRLEDADAPDFAPRVVDILNATLPPNGSKTPSEAASEFDALFKENYSEADGASGFLWWFWGLIHDLSRQVPYNSPEAE
RLASTLHALHDLPGKTVKLEDSWGAGSTVELWNELPMFGNTYREALDNDPRAPNEQERKQRFFNLQTYAARVAGLGLIKV
DTWSSWALWTLVDALEGIMTPIRGAPDEINEDPAAVEDISFKVKSASAWMIFAGNHLYGRDEAIDGATAGPLWRLDKKDA
VRLKKKTKGTDGYCPERWNLWKQRFALIRDTDKLEADVRNEASYAFTAMEVVEKLHS

>Claviceps_fusiformis_PRL_1980_EfP3.048020.mRNA-1
MATSIDVGSACKDSKSKHAPQIVSVLSNAINTLPPTQDSAEKAAAEIDSLYPSEPLEAEDWLWSFWSIFVGVARMIPADD
ERQQLLVLTVAKLKNKRDQEVEMWGQRTRVWSELPMLGPIMRDSWSFTPNFDGSEDTDPCSIEEWVSLNSFAARIYGLSL
QDWHNFAIWELRFGLEEPIEDRPHARDAMIATVYEWITHAGKELHKRATEGIQLNAMEKRALMPGSLFKSDQSGLTIERW
NFWRERIGVLGAGAGSGFSKQKAQKTLELMNEIGG
